# Supplementary material for: Larger and more instructable language models become less reliable
Source: Nature. 2024 Sep 25;634(8032):61–8. doi: 10.1038/s41586-024-07930-y (PMC11446866; doi:10.1038/s41586-024-07930-y)
Supplement: Supplementary file 3 — Source Data Fig. 1 [file 41586_2024_7930_MOESM3_ESM.xlsx]

## Sheet: GPT
engine	Correctness Proportion	Error-Free Proportion	Difficulty Concordance (Correctness)	Difficulty Concordance (Error-freeness)	Prompt Robustness (Correctness)	Prompt Robustness (Error-freeness)
GPT-3 Ada	0.0217031	0.854391	0.460809	0.0914461	0.27864	0.0961521
GPT-3 Babbage	0.0341238	0.738202	0.423973	0.0818534	0.260846	0.128064
GPT-3 Curie	0.0496076	0.651425	0.396726	0.0773615	0.26095	0.133843
GPT-3 Davinci	0.0810975	0.630745	0.277451	0.0791093	0.352417	0.223279
text-davinci-001	0.1983	0.313418	0.198692	0.099786	0.583359	0.477811
text-davinci-002	0.286696	0.342312	0.144931	0.09618	0.65471	0.563508
text-davinci-003	0.309371	0.324993	0.145355	0.129342	0.701915	0.681715
GPT-3.5-turbo	0.371546	0.435025	0.109213	0.101126	0.707057	0.644228
GPT-4 v1	0.420821	0.446335	0.10231	0.103045	0.728584	0.696657
GPT-4 v2	0.443929	0.465412	0.0997534	0.102289	0.76803	0.742766

## Sheet: LLAMA
engine	Correctness Proportion	Error-Free Proportion	Difficulty Concordance (Correctness)	Difficulty Concordance (Error-freeness)	Prompt Robustness (Correctness)	Prompt Robustness (Error-freeness)
LLaMA-7b	0.0792187	0.5876557888105408	0.2929873490867352	0.0776908	0.46156657284573727	0.3152359805863022
LLaMA-13b	0.0879664	0.603532	0.26734705734899933	0.0761458	0.4413112065087003	0.3109605238840958
LLaMA-30b	0.11326696653271391	0.6026380310743662	0.22031788816299708	0.0802072	0.48745079322123813	0.32636150267381525
LLaMA-65b	0.12417990013333616	0.5993213650370779	0.20312869047705723	0.0813851	0.35384521511775213	0.21036181558884742
LLaMA-2-7b	0.0815507	0.5918224753645412	0.26183254660067623	0.0752831	0.32312295752755643	0.15842024974350172
LLaMA-2-13b	0.12856635148913692	0.5401592592440589	0.23963582856831683	0.0771665	0.35437542050200005	0.21474197097263054
LLaMA-2-70b	0.17666809598326905	0.596843	0.17730070663399086	0.0795102	0.38316156294540493	0.24192381572347013
LLaMA-2-7b-chat	0.1395976251924707	0.47825007212817355	0.2426823530684714	0.067314	0.3985480554978086	0.19256355365977598
LLaMA-2-13b-chat	0.15779735628506208	0.516154	0.22814230963849721	0.0816074	0.4129479677509714	0.22464865316536103
LLaMA-2-70b-chat	0.2509456720288409	0.3882639964613816	0.18521582799885103	0.0772384	0.5722141112767651	0.32346204259822203

## Sheet: BLOOM
engine	Correctness Proportion	Error-Free Proportion	Difficulty Concordance (Correctness)	Difficulty Concordance (Error-freeness)	Prompt Robustness (Correctness)	Prompt Robustness (Error-freeness)
BLOOM-560m	0.011636267026630986	0.8701464315120921	0.5849674876403966	0.100514	0.31138979155864005	0.2326411550180109
BLOOM-1b1	0.017360839010506644	0.857806	0.5804893371774751	0.0963145	0.30255547235225955	0.22911457863311235
BLOOM-1b7	0.026623658375209115	0.7507884335044481	0.4990058042215713	0.0920447	0.32144928452403265	0.22168103470885084
BLOOM-3b	0.0281631	0.8141292746045169	0.4884884233398953	0.0914031	0.2569395752296796	0.14953872699793905
BLOOM-7b1	0.041965254067709776	0.7899185842686977	0.43198534884231093	0.0825586	0.35861187962724833	0.23886389307232592
BLOOM-176b	0.0705123	0.6919881356717037	0.33596845367496825	0.0762702	0.39924239346492696	0.2676383789616122
BLOOMz-560m	0.0635415	0.4041158587719783	0.44662040706871053	0.0703291	0.5510693381189097	0.3468565239961455
BLOOMz-1b1	0.0580237	0.4134119946875904	0.4556681145914231	0.0662117	0.5044730723299979	0.2778397931875217
BLOOMz-1b7	0.0908626	0.499822	0.41552060358619497	0.0707268	0.5269603786872463	0.3105877562263704
BLOOMz-3b	0.12055943818230459	0.44489566340721476	0.38843991424494106	0.0825197	0.5337922576833373	0.42041494793260226
BLOOMz-7b1	0.1366154001334048	0.46419263544200734	0.36283884365313146	0.0735316	0.5613746416863268	0.39390262136202303
BLOOMz-176b	0.17086637174865998	0.46209422873059725	0.3023887617440131	0.076423	0.6025430907857972	0.49690819890828425
