# Supplementary material for: Larger and more instructable language models become less reliable
Source: Nature. 2024 Sep 25;634(8032):61–8. doi: 10.1038/s41586-024-07930-y (PMC11446866; doi:10.1038/s41586-024-07930-y)
Supplement: Supplementary file 4 — Source Data Fig. 2 [file 41586_2024_7930_MOESM4_ESM.xlsx]

## Sheet: addition_GPT-3 Ada
engine

## Sheet: addition_GPT-3 Davinci
engine

## Sheet: addition_text-davinci-003
engine

## Sheet: addition_GPT-3.5-turbo
engine

## Sheet: addition_GPT-4 v2
engine

## Sheet: anagram_GPT-3 Ada
engine

## Sheet: anagram_GPT-3 Davinci
engine

## Sheet: anagram_text-davinci-003
engine

## Sheet: anagram_GPT-3.5-turbo
engine

## Sheet: anagram_GPT-4 v2
engine

[truncated: 40 more sheets: locality_GPT-3 Ada, locality_GPT-3 Davinci, locality_text-davinci-003, locality_GPT-3.5-turbo, locality_GPT-4 v2, science_GPT-3 Ada, science_GPT-3 Davinci, science_text-davinci-003, science_GPT-3.5-turbo, science_GPT-4 v2, transform_GPT-3 Ada, transform_GPT-3 Davinci, transform_text-davinci-003, transform_GPT-3.5-turbo, transform_GPT-4 v2, addition_LLaMA-7b, addition_LLaMA-65b, addition_LLaMA-2-70b, addition_LLaMA-2-13b-chat, addition_LLaMA-2-70b-chat …]
