# Supplementary material for: Larger and more instructable language models become less reliable
Source: Nature. 2024 Sep 25;634(8032):61–8. doi: 10.1038/s41586-024-07930-y (PMC11446866; doi:10.1038/s41586-024-07930-y)
Supplement: Supplementary file 5 — Source Data Fig. 3 [file 41586_2024_7930_MOESM5_ESM.xlsx]

## Sheet: Figure3_data
Difficulty_Bin	bench	variable	value
(22.750999999999998, 35.253]	addition	INCORRECT.TO.CORRECT	0.0502513
(35.253, 86.41]	addition	INCORRECT.TO.CORRECT	0.09375
(86.41, 98.671]	addition	INCORRECT.TO.CORRECT	0.0726257
(98.671, 99.966]	addition	INCORRECT.TO.CORRECT	0.0824176
(99.966, 100.0]	addition	INCORRECT.TO.CORRECT	0.0662651
(18.416, 24.749]	anagram	INCORRECT.TO.CORRECT	0.0585366
(24.749, 59.702]	anagram	INCORRECT.TO.CORRECT	0.0730337
(59.702, 86.969]	anagram	INCORRECT.TO.CORRECT	0.105882
(86.969, 95.378]	anagram	INCORRECT.TO.CORRECT	0.113402
(95.378, 99.267]	anagram	INCORRECT.TO.CORRECT	0.113772
(39.001000000000005, 42.912]	transforms	INCORRECT.TO.CORRECT	0.493506
(42.912, 49.404]	transforms	INCORRECT.TO.CORRECT	0.233766
(49.404, 58.73]	transforms	INCORRECT.TO.CORRECT	0.223684
(58.73, 83.489]	transforms	INCORRECT.TO.CORRECT	0.266667
(83.489, 99.136]	transforms	INCORRECT.TO.CORRECT	0.25974
(87.729, 92.067]	locality	INCORRECT.TO.CORRECT	0.188034
(92.067, 92.073]	locality	INCORRECT.TO.CORRECT	0.241379
(92.073, 92.279]	locality	INCORRECT.TO.CORRECT	0.269565
(92.279, 95.606]	locality	INCORRECT.TO.CORRECT	0.268908
(95.606, 100.0]	locality	INCORRECT.TO.CORRECT	0.300885
(11.062000000000001, 46.621]	science	INCORRECT.TO.CORRECT	0.156658
(46.621, 56.468]	science	INCORRECT.TO.CORRECT	0.237569
(56.468, 99.836]	science	INCORRECT.TO.CORRECT	0.184783
(99.836, 99.995]	science	INCORRECT.TO.CORRECT	0.146953
(99.995, 100.0]	science	INCORRECT.TO.CORRECT	0.189286
(22.750999999999998, 35.253]	addition	INCORRECT.TO.INCORRECT	0.693467
(35.253, 86.41]	addition	INCORRECT.TO.INCORRECT	0.66875
(86.41, 98.671]	addition	INCORRECT.TO.INCORRECT	0.486034
(98.671, 99.966]	addition	INCORRECT.TO.INCORRECT	0.527473
(99.966, 100.0]	addition	INCORRECT.TO.INCORRECT	0.475904
(18.416, 24.749]	anagram	INCORRECT.TO.INCORRECT	0.75122
(24.749, 59.702]	anagram	INCORRECT.TO.INCORRECT	0.747191
(59.702, 86.969]	anagram	INCORRECT.TO.INCORRECT	0.647059
(86.969, 95.378]	anagram	INCORRECT.TO.INCORRECT	0.71134
(95.378, 99.267]	anagram	INCORRECT.TO.INCORRECT	0.754491
(39.001000000000005, 42.912]	transforms	INCORRECT.TO.INCORRECT	0.350649
(42.912, 49.404]	transforms	INCORRECT.TO.INCORRECT	0.428571
(49.404, 58.73]	transforms	INCORRECT.TO.INCORRECT	0.473684
(58.73, 83.489]	transforms	INCORRECT.TO.INCORRECT	0.346667
(83.489, 99.136]	transforms	INCORRECT.TO.INCORRECT	0.376623
(87.729, 92.067]	locality	INCORRECT.TO.INCORRECT	0.213675
(92.067, 92.073]	locality	INCORRECT.TO.INCORRECT	0.12931
(92.073, 92.279]	locality	INCORRECT.TO.INCORRECT	0.147826
(92.279, 95.606]	locality	INCORRECT.TO.INCORRECT	0.10084
(95.606, 100.0]	locality	INCORRECT.TO.INCORRECT	0.0707965
(11.062000000000001, 46.621]	science	INCORRECT.TO.INCORRECT	0.511749
(46.621, 56.468]	science	INCORRECT.TO.INCORRECT	0.314917
(56.468, 99.836]	science	INCORRECT.TO.INCORRECT	0.137681
(99.836, 99.995]	science	INCORRECT.TO.INCORRECT	0.0716846
(99.995, 100.0]	science	INCORRECT.TO.INCORRECT	0.075
(22.750999999999998, 35.253]	addition	INCORRECT.TO.AVOIDANCE	0.175879
(35.253, 86.41]	addition	INCORRECT.TO.AVOIDANCE	0.13125
(86.41, 98.671]	addition	INCORRECT.TO.AVOIDANCE	0.184358
(98.671, 99.966]	addition	INCORRECT.TO.AVOIDANCE	0.142857
(99.966, 100.0]	addition	INCORRECT.TO.AVOIDANCE	0.144578
(18.416, 24.749]	anagram	INCORRECT.TO.AVOIDANCE	0.180488
(24.749, 59.702]	anagram	INCORRECT.TO.AVOIDANCE	0.140449
(59.702, 86.969]	anagram	INCORRECT.TO.AVOIDANCE	0.194118
(86.969, 95.378]	anagram	INCORRECT.TO.AVOIDANCE	0.139175
(95.378, 99.267]	anagram	INCORRECT.TO.AVOIDANCE	0.101796
(39.001000000000005, 42.912]	transforms	INCORRECT.TO.AVOIDANCE	0.0649351
(42.912, 49.404]	transforms	INCORRECT.TO.AVOIDANCE	0.116883
(49.404, 58.73]	transforms	INCORRECT.TO.AVOIDANCE	0.144737
(58.73, 83.489]	transforms	INCORRECT.TO.AVOIDANCE	0.16
(83.489, 99.136]	transforms	INCORRECT.TO.AVOIDANCE	0.207792
(87.729, 92.067]	locality	INCORRECT.TO.AVOIDANCE	0.119658
(92.067, 92.073]	locality	INCORRECT.TO.AVOIDANCE	0.0862069
(92.073, 92.279]	locality	INCORRECT.TO.AVOIDANCE	0.130435
(92.279, 95.606]	locality	INCORRECT.TO.AVOIDANCE	0.0672269
(95.606, 100.0]	locality	INCORRECT.TO.AVOIDANCE	0.141593
(11.062000000000001, 46.621]	science	INCORRECT.TO.AVOIDANCE	0.143603
(46.621, 56.468]	science	INCORRECT.TO.AVOIDANCE	0.209945
(56.468, 99.836]	science	INCORRECT.TO.AVOIDANCE	0.163043
(99.836, 99.995]	science	INCORRECT.TO.AVOIDANCE	0.114695
(99.995, 100.0]	science	INCORRECT.TO.AVOIDANCE	0.121429
(22.750999999999998, 35.253]	addition	INCORRECT.TO.UNSURE	0.080402
(35.253, 86.41]	addition	INCORRECT.TO.UNSURE	0.10625
(86.41, 98.671]	addition	INCORRECT.TO.UNSURE	0.256983
(98.671, 99.966]	addition	INCORRECT.TO.UNSURE	0.247253
(99.966, 100.0]	addition	INCORRECT.TO.UNSURE	0.313253
(18.416, 24.749]	anagram	INCORRECT.TO.UNSURE	0.0097561
(24.749, 59.702]	anagram	INCORRECT.TO.UNSURE	0.0393258
(59.702, 86.969]	anagram	INCORRECT.TO.UNSURE	0.0529412
(86.969, 95.378]	anagram	INCORRECT.TO.UNSURE	0.0360825
(95.378, 99.267]	anagram	INCORRECT.TO.UNSURE	0.0299401
(39.001000000000005, 42.912]	transforms	INCORRECT.TO.UNSURE	0.0909091
(42.912, 49.404]	transforms	INCORRECT.TO.UNSURE	0.220779
(49.404, 58.73]	transforms	INCORRECT.TO.UNSURE	0.157895
(58.73, 83.489]	transforms	INCORRECT.TO.UNSURE	0.226667
(83.489, 99.136]	transforms	INCORRECT.TO.UNSURE	0.155844
(87.729, 92.067]	locality	INCORRECT.TO.UNSURE	0.478632
(92.067, 92.073]	locality	INCORRECT.TO.UNSURE	0.543103
(92.073, 92.279]	locality	INCORRECT.TO.UNSURE	0.452174
(92.279, 95.606]	locality	INCORRECT.TO.UNSURE	0.563025
(95.606, 100.0]	locality	INCORRECT.TO.UNSURE	0.486726
(11.062000000000001, 46.621]	science	INCORRECT.TO.UNSURE	0.18799
(46.621, 56.468]	science	INCORRECT.TO.UNSURE	0.237569
(56.468, 99.836]	science	INCORRECT.TO.UNSURE	0.514493
(99.836, 99.995]	science	INCORRECT.TO.UNSURE	0.666667
(99.995, 100.0]	science	INCORRECT.TO.UNSURE	0.614286
