# Supplementary material for: Larger and more instructable language models become less reliable
Source: Nature. 2024 Sep 25;634(8032):61–8. doi: 10.1038/s41586-024-07930-y (PMC11446866; doi:10.1038/s41586-024-07930-y)
Supplement: Supplementary file 6 — Source Data Fig. 4 [file 41586_2024_7930_MOESM6_ESM.xlsx]

## Sheet: scaling
Engine	Family	Type	Params	FLOPS	log10FLOPS	Correctness	Prudence	Avoidance	Incorrectness
LLaMA-7B	LLaMa	Raw	7	4.02e+22	22.6042	0.0792187	0.587656	0.5084	0.4123
LLaMA-13B	LLaMa	Raw	13	4.55e+22	22.658	0.0879664	0.603532	0.5156	0.3965
LLaMA-33B	LLaMa	Raw	33	2.73e+23	23.4362	0.113267	0.602638	0.4894	0.3974
LLaMA-65B	LLaMa	Raw	65	5.5e+23	23.7404	0.12418	0.599321	0.4751	0.4007
BLOOM-560m	BLOOM	Raw	0.56	1.83591e+21	21.2639	0.0116363	0.870146	0.85851	0.129854
BLOOM-1b1	BLOOM	Raw	1.1	3.60625e+21	21.5571	0.0173608	0.857806	0.840445	0.142194
BLOOM-1b7	BLOOM	Raw	1.7	5.5733e+21	21.7461	0.0266237	0.750788	0.724165	0.249212
BLOOM-3b	BLOOM	Raw	3	9.83523e+21	21.9928	0.0281631	0.814129	0.785966	0.185871
BLOOM-7b1	BLOOM	Raw	7.1	2.32767e+22	22.3669	0.0419653	0.789919	0.747953	0.210081
BLOOM-176b	BLOOM	Raw	176	5.77e+23	23.7612	0.0705123	0.691988	0.621476	0.308012
LLaMA-2-7b	LLaMa	Raw	7	8.4e+22	22.9243	0.0815507	0.591822	0.510272	0.408178
LLaMA-2-13b	LLaMa	Raw	13	1.6e+23	23.2041	0.128566	0.540159	0.411593	0.459841
LLaMA-2-70b	LLaMa	Raw	70	8.1e+23	23.9085	0.176668	0.596843	0.420175	0.403157
BLOOMz-560m	BLOOM	Instruct	0.56	1.8795e+21	21.274	0.0635415	0.404116	0.340574	0.595884
BLOOMz-1b1	BLOOM	Instruct	1.1	3.69187e+21	21.5672	0.0580237	0.413412	0.355388	0.586588
BLOOMz-1b7	BLOOM	Instruct	1.7	5.70562e+21	21.7563	0.0908626	0.499822	0.408959	0.500178
BLOOMz-3b	BLOOM	Instruct	3	1.00688e+22	22.003	0.120559	0.444896	0.324336	0.555104
BLOOMz-7b1	BLOOM	Instruct	7.1	2.38294e+22	22.3771	0.136615	0.464193	0.327577	0.535807
BLOOMz-176b	BLOOM	Instruct	176	5.91e+23	23.7714	0.170866	0.462094	0.291228	0.537906
LLaMA-2-7b-chat	LLaMa	Instruct	7	8.4e+22	22.9243	0.139598	0.47825	0.338652	0.52175
LLaMA-2-13b-chat	LLaMa	Instruct	13	1.6e+23	23.2041	0.157797	0.516154	0.358356	0.483846
LLaMA-2-70b-chat	LLaMa	Instruct	70	8.1e+23	23.9085	0.250946	0.388264	0.137318	0.611736
GPT-3 Ada	GPT	Raw	0.35	6.41e+20	20.8069	0.0217031	0.854391	0.832688	0.145609
GPT-3 Babbage	GPT	Raw	1.3	2.38e+21	21.3766	0.0341238	0.738202	0.704078	0.261798
GPT-3 Curie	GPT	Raw	6.7	1.2e+22	22.0792	0.0496076	0.651425	0.601818	0.348575
GPT-3 Davinci	GPT	Raw	175	3.14e+23	23.4969	0.0810975	0.630745	0.549648	0.369255
